# Supplementary material for: Estimating Attractor Reachability in Asynchronous Logical Models
Source: Front Physiol. 2018 Sep 7;9:1161. doi: 10.3389/fphys.2018.01161 (PMC6137237; doi:10.3389/fphys.2018.01161)
Supplement: Supplementary file 6 [file Data_Sheet_6.ZIP]

Archive with 30 entries (27 files):
- model_files/
- model_files/.DS_Store
- __MACOSX/
- __MACOSX/model_files/
- __MACOSX/model_files/._.DS_Store
- model_files/bladder_tumour.zginml
- __MACOSX/model_files/._bladder_tumour.zginml
- model_files/cell_fate.zginml
- __MACOSX/model_files/._cell_fate.zginml
- model_files/mmc.zginml
- __MACOSX/model_files/._mmc.zginml
- model_files/random_1.zginml
- __MACOSX/model_files/._random_1.zginml
- model_files/random_2.zginml
- __MACOSX/model_files/._random_2.zginml
- model_files/random_3.zginml
- __MACOSX/model_files/._random_3.zginml
- model_files/sp1.zginml
- __MACOSX/model_files/._sp1.zginml
- model_files/sp2.zginml
- __MACOSX/model_files/._sp2.zginml
- model_files/sp4.zginml
- __MACOSX/model_files/._sp4.zginml
- model_files/synthetic_1.zginml
- __MACOSX/model_files/._synthetic_1.zginml
- model_files/synthetic_2.zginml
- __MACOSX/model_files/._synthetic_2.zginml
- model_files/th_cell.zginml
- __MACOSX/model_files/._th_cell.zginml
- __MACOSX/._model_files
